# Supplementary material for: Modulation of the leptin receptors expression in breast cancer cell lines exposed to leptin and tamoxifen
Source: Sci Rep. 2019 Dec 16;9:19189. doi: 10.1038/s41598-019-55674-x (PMC7222035; doi:10.1038/s41598-019-55674-x)
Supplement: Supplementary file 1 — Supplementary Information [file 41598_2019_55674_MOESM1_ESM.zip]

Archive with 2 entries (2 files):
- s41598-019-55674-x SI files/41598_2019_55674_MOESM1_ESM.pzfx
- s41598-019-55674-x SI files/41598_2019_55674_MOESM2_ESM.pzfx
