# Supplementary material for: Modulation of the leptin receptors expression in breast cancer cell lines exposed to leptin and tamoxifen
Source: Sci Rep. 2019 Dec 16;9:19189. doi: 10.1038/s41598-019-55674-x (PMC7222035; doi:10.1038/s41598-019-55674-x)
Supplement: Supplementary file 2 — Supplementary Information 3 [file 41598_2019_55674_MOESM2_ESM.xlsx]

## Sheet: Hoja1
			A	B	C	D	E	F	G	H
		1	2.103	1.127	0.577	0.294	0.183	0.141	0.074	0.038
		2	0.048	0.05	0.054	0.05	0.053	0.053	0.048	0.051
		3	0.047	0.055	0.059	0.058	0.055	0.062	0.061	0.095	Lectura 1
		4	0.063	0.066	0.061	0.063	0.07	0.064	0.087	0.092
			A	B	C	D	E	F	G	H
		1	2.104	1.129	0.578	0.293	0.184	0.143	0.073	0.037
		2	0.047	0.05	0.054	0.05	0.053	0.053	0.049	0.051
		3	0.049	0.056	0.059	0.059	0.055	0.062	0.061	0.096	Lectura 2
		4	0.064	0.068	0.062	0.063	0.07	0.064	0.088	0.092
						450 nm

## Sheet: Hoja2
	Concentración	ABS	ABS-Ctrl 0		ABS	ABS-Ctrl 0		CURVA
	0	0.038	0	0.0375	0.037					#NUM!		-32.893		#VALUE!
	156	0.074	0.036	0.0735	0.073	0.036		0.036		2.19312		-20.8071
	312	0.141	0.103	0.142	0.143	0.106		0.1045		2.49415		-1.46959
	625	0.183	0.145	0.1835	0.184	0.147		0.146		2.79588		-20.8071
	1250	0.294	0.256	0.2935	0.293	0.256		0.256		3.09691		-6.30397
	2500	0.577	0.539	0.5775	0.578	0.541		0.54		3.39794		-6.30397
	5000	1.127	1.089	1.128	1.129	1.092		1.0905		3.69897		-28.0586
	10000	2.103	2.065	2.1035	2.104	2.067		2.066		4		-15.9727
	MDA					MCF					HCC
	ABS	ABS-Ctrl0	ABS	ABS-Ctrl0	CONC	ABS	ABS-Ctrl0	ABS	ABS-Ctrl0	CONC	ABS	ABS-Ctrl0	ABS	ABS-Ctrl0
ctrl	0.048	0.01	0.047	0.01	43.3333	0.047	0.009	0.049	0.012	45.5	0.063	0.025	0.064	0.027
10 LEP	0.05	0.012	0.05	0.013	54.1667	0.055	0.017	0.056	0.019	78	0.066	0.028	0.068	0.031
100 LEP	0.054	0.016	0.054	0.017	71.5	0.059	0.021	0.059	0.022	93.1667	0.061	0.023	0.062	0.025
200 LEP	0.05	0.012	0.05	0.013	54.1667	0.058	0.02	0.059	0.022	91	0.063	0.025	0.063	0.026
10 LEP TAM	0.053	0.015	0.053	0.016	67.1667	0.055	0.017	0.055	0.018	75.8333	0.07	0.032	0.07	0.033
100LEP TAM	0.053	0.015	0.053	0.016	67.1667	0.062	0.024	0.062	0.025	106.167	0.064	0.026	0.064	0.027
200LEP TAM	0.048	0.01	0.049	0.012	47.6667	0.061	0.023	0.061	0.024	101.833	0.087	0.049	0.088	0.051
TAM	0.051	0.013	0.051	0.014	58.5	0.095	0.057	0.096	0.059	206.102	0.092	0.054	0.092	0.055
					CONC X2					CONC X2				CONC	CONC X2
ctrl	0.0475	ctrl	0.01		86.6667		0.048			91		0.0635		112.667	225.333
10 LEP	0.05	10 LEP	0.0125		108.333		0.0555			156		0.067		127.833	255.667
100 LEP	0.054	100 LEP	0.0165		143		0.059			186.333		0.0615		104	208
200 LEP	0.05	200 LEP	0.0125		108.333		0.0585			182		0.063		110.5	221
10 LEP TAM	0.053	10 LEP TAM	0.0155		134.333		0.055			151.667		0.07		140.833	281.667
100LEP TAM	0.053	100LEP TAM	0.0155		134.333		0.062			212.333		0.064		114.833	229.667
200LEP TAM	0.0485	200LEP TAM	0.011		95.3333		0.061			203.667		0.0875		187.883	375.766
TAM	0.051	TAM	0.0135		117		0.0955			412.204		0.092		198.131	396.263
