# Supplementary material for: Modulation of the leptin receptors expression in breast cancer cell lines exposed to leptin and tamoxifen
Source: Sci Rep. 2019 Dec 16;9:19189. doi: 10.1038/s41598-019-55674-x (PMC7222035; doi:10.1038/s41598-019-55674-x)
Supplement: Supplementary file 3 — Supplementary Information 4 [file 41598_2019_55674_MOESM3_ESM.xlsx]

## Sheet: HCC
HCC 1937
CT	Leptina	18S	DCT	DDCT
Ctrl 1	30.68	9.3	21.38	-0.025	1.01748
Ctrl 1.1	30.75	9.32	21.43	0.025	0.982821
CT	Leptina	18S	DCT	DDCT	Cuantificación Relativa ObR
Ctl			21.405	0	1
10 LEP	31.26	9.31	21.95	0.545	0.685391
10 LEP	31.16	9.3	21.86	0.455	0.72951
100 LEP	30.71	8.16	22.55	1.145	0.45219
100 LEP	30.75	8.16	22.59	1.185	0.439825
200 LEP	33.81	10.87	22.94	1.535	0.345079
200 LEP	34.04	10.89	23.15	1.745	0.298334
TAM	31.88	9.19	22.69	1.285	0.410371
TAM	31.95	9.27	22.68	1.275	0.413225
10 LEP TAM	31.82	9.01	22.81	1.405	0.377618
10 LEP TAM	31.57	9.18	22.39	0.985	0.505226
100 LEP TAM	31.64	9.33	22.31	0.905	0.534033
100 LEP TAM	31.8	9.39	22.41	1.005	0.49827
200 LEP TAM	34.28	11.23	23.05	1.645	0.319746
200 LEP TAM	34.35	11.23	23.12	1.715	0.304603

## Sheet: MCF
MCF 7
CT	Leptina	18S	DCT	DDCT
Ctl 1	27.86	7.17	20.69	-1.38	2.60268
Ctl 1.1	30.65	7.2	23.45	1.38	0.384219
CT	Leptina	18S	DCT	DDCT	Cuantificación Relativa ObR
Ctl			22.07	0	1
10 LEP	30.84	9.49	21.35	-0.72	1.64718
10 LEP	30.63	9.4	21.23	-0.84	1.79005
100 LEP	32.6	9.92	22.68	0.61	0.655197
100 LEP	33.59	9.9	23.69	1.62	0.325335
200 LEP	33.05	9.54	23.51	1.44	0.368567
200 LEP	32.71	9.63	23.08	1.01	0.496546
TAM	30.28	8.92	21.36	-0.71	1.6358
TAM	30.84	8.92	21.92	-0.15	1.10957
10 LEP TAM	30.46	8.07	22.39	0.32	0.80107
10 LEP TAM	30.65	8.21	22.44	0.37	0.773782
100 LEP TAM	32.78	10.28	22.5	0.43	0.742262
100 LEP TAM	33.16	10.4	22.76	0.69	0.619854
200 LEP TAM	30.82	8.96	21.86	-0.21	1.15669
200 LEP TAM	30.9	9.18	21.72	-0.35	1.27456

## Sheet: MDA
MDA MB 231
CT	Leptina	18S	DCT	DDCT
Ctl	27.18	8.8	18.38	0	1
	27.23	8.85	18.38	0	1
CT	Leptina	18S	DCT	DDCT	Cuantifi Relat Leptina
Ctl			18.38	0	1
10 LEP	31.26	8.26	36.14	17.76	4.50513e-06
10 LEP	31.16	8.55	36.2	17.82	4.32161e-06
100 LEP	30.71	10.62	39.99	21.61	3.12422e-07
100 LEP	30.75	10.66	39.97	21.59	3.16783e-07
200 LEP	33.81	9.17	0	-18.38	341139
200 LEP	34.04	9.23	0	-18.38	341139
TAM	31.88	8.92	40.66	22.28	1.96359e-07
TAM	31.95	8.96	42.23	23.85	6.61355e-08
10 LEP TAM	31.82	9.01	22.81	4.43	0.0463914
10 LEP TAM	31.57	9.18	22.39	4.01	0.0620683
100 LEP TAM	31.64	9.33	22.31	3.93	0.0656073
100 LEP TAM	31.8	9.39	22.41	4.03	0.0612138
200 LEP TAM	34.28	11.23	23.05	4.67	0.0392817
200 LEP TAM	34.35	11.23	23.12	4.74	0.0374212
